# Supplementary material for: Molecular and Evolution In Silico Studies Unlock the h4-HPPD C-Terminal Tail Gating Mechanism
Source: Biomedicines. 2024 May 28;12(6):1196. doi: 10.3390/biomedicines12061196 (PMC11201076; doi:10.3390/biomedicines12061196)
Supplement: Supplementary file 1 [file biomedicines-12-01196-s001.zip]

Archive with 17 entries (16 files):
- Supplementary Materials/
- Supplementary Materials/Figure S1.PNG
- Supplementary Materials/Figure S2.PNG
- Supplementary Materials/Figure S3.PNG
- Supplementary Materials/Figure S4.PNG
- Supplementary Materials/Figure S5.PNG
- Supplementary Materials/Figure S6.PNG
- Supplementary Materials/Figure S7.PNG
- Supplementary Materials/Figure S8.PNG
- Supplementary Materials/Figure S9.PNG
- Supplementary Materials/Movie S1.mp4
- Supplementary Materials/Movie S2.mp4
- Supplementary Materials/Movie S3.mp4
- Supplementary Materials/Movie S4.mp4
- Supplementary Materials/Movie S5.mp4
- Supplementary Materials/Movie S6.mp4
- Supplementary Materials/Movie S7.mp4
